# Supplementary material for: Oral β-Lactams, Fluoroquinolones, or Trimethoprim-Sulfamethoxazole for Definitive Treatment of Uncomplicated Escherichia coli or Klebsiella Species Bacteremia From a Urinary Tract Source
Source: Open Forum Infect Dis. 2023 Dec 27;11(2):ofad657. doi: 10.1093/ofid/ofad657 (PMC10873539; doi:10.1093/ofid/ofad657)
Supplement: ofad657_Supplementary_Data [file ofad657_supplementary_data.zip]

Archive with 2 entries (2 files):
- Uncomp GNB revised Supplemental Material 11-20-23.docx
- GNB Data Collection Tool (REDCap) - Appendix.pdf
